# Supplementary material for: Dynamic Surveillance of Minimal Residual Disease via a Tumor-Informed Circulating Tumor DNA Assay for Outcome Prediction in Small-Cell Lung Cancer: An Exploratory Pilot Study
Source: Biomedicines. 2026 Apr 23;14(5):972. doi: 10.3390/biomedicines14050972 (PMC13203470; doi:10.3390/biomedicines14050972)
Supplement: Supplementary file 1 [file biomedicines-14-00972-s001.zip]

Archive with 10 entries (9 files):
- Table S1.xlsx
- Table S2.xlsx
- Table S3/
- Table S3/Filt_WES_TB_V1_3__DX2245_HCJ_23S03879916_23B03879916.final.xlsx
- Table S3/Filt_WES_TB_V1_3__DX2245_HSP_23S07944746_23B07944746.final.xlsx
- Table S3/Filt_WES_TB_V1_3__DX2245_LTJ_23S04255154R_23B04255154.final.xlsx
- Table S3/Filt_WES_TB_V1_3__DX2245_MCJ_23S04258360_23B04258360.final.xlsx
- Table S3/Filt_WES_TB_V1_3__DX2245_SZ_23S07944743_23B07944743.final.xlsx
- Table S3/Filt_WES_TB_V1_3__DX2245_YLQ_23S07944747_23B07944747.final.xlsx
- Table S3/Filt_WES_TB_V1_3__DX2245_ZDL_23S03879886_23B03879886.final.xlsx
