# Supplementary material for: Dynamic Surveillance of Minimal Residual Disease via a Tumor-Informed Circulating Tumor DNA Assay for Outcome Prediction in Small-Cell Lung Cancer: An Exploratory Pilot Study
Source: Biomedicines. 2026 Apr 23;14(5):972. doi: 10.3390/biomedicines14050972 (PMC13203470; doi:10.3390/biomedicines14050972)
Supplement: Supplementary file 1 [file biomedicines-14-00972-s001.zip › Table S1.xlsx]

## Sheet: Sheet1
Diameter of the target lesion	ctDNA	Lg(ctDNA)
80	1611.05	3.20711
183	23316.9	4.36767
50	11.98	1.07846
20	58.92	1.77026
149	9193.79	3.96349
39	443.01	2.64641
59	266.34	2.42544
