# Supplementary material for: Dynamic Surveillance of Minimal Residual Disease via a Tumor-Informed Circulating Tumor DNA Assay for Outcome Prediction in Small-Cell Lung Cancer: An Exploratory Pilot Study
Source: Biomedicines. 2026 Apr 23;14(5):972. doi: 10.3390/biomedicines14050972 (PMC13203470; doi:10.3390/biomedicines14050972)
Supplement: Supplementary file 1 [file biomedicines-14-00972-s001.zip › Table S2.xlsx]

## Sheet: Sheet1
Patient	PFS (m)	MRD1	MRD2	MRD3	MRD4
LTJ	9.96667	1611.05	3.37	54.65
MCJ	5.8	23316.9	61.79	326.59	20007.5
ZDL	8.33333	11.98	1.57	127.37	1880.41
HSP	5.2	5.2	58.92	168.97	25815.6
YLQ	3.6	9193.79	4428.99
HCJ	1	443.01	5638.16
SZ	19.2667	266.34	0	0	0

## Sheet: Sheet2
患者编号	姓名	年龄	性别	病理	分期	是否免疫治疗	一线方案	最佳疗效	随访状态	OS（月）	是否还有组织样本
1	LTJ	58	男	SCLC	IIIC	否	EP*6+放疗	SD	已故	16.7	是
2	MCJ	60	男	SCLC	IVB	是	EP+Atezo*4,EP+Atezo*2, Atezo*2	SD	已故	13.3	是
3	ZDL	59	男	SCLC	IV期	否	EP*4+放疗	PR	已故	19.2	否
4	HSP	60	男	SCLC	IVB	是	EP*4,斯鲁利维持	PR	已故	23.2	否
5	YLQ	61	男	SCLC	IVB	是	EC+特瑞普利	SD	已故	15.1	否
6	HCJ	60	男	SCLC混合鳞癌	局限期复发转移	是	白紫+卡铂+特瑞	PD	已故	12.7	是
7	SZ	74	男	SCLC	IIIA	否	2023-9-1始EP*4+放疗	PR	存活	25.9	是
8	XZM	46	女	SCLC	局限期复发转移	是	EP+Aeozo	PR	存活	12	是
9	HXQ	71	男	SCLC	IVB	是	EC+Aeozo	NA	存活	刚开始治疗	是
10	LHY	66	女	SCLC	IVA	是	EP+度伐，度伐维持	PR	停药随访中	36.8	否
11	ZBX	70	男	SCLC	IVB	是	EC+斯鲁利单抗	PR	存活	39	是
12	YGH	63	男	SCLC	IVB	是	EC+斯鲁利单抗	PA	存活	30	是

## Sheet: ctDNA与靶病灶
序列号	姓名	本线基线靶病灶（mm）	MRD1	靶病灶2	MRD2	靶病灶3	MRD3	靶病灶4	MRD4
1	李太江	80	1611.05
2	马春举	183	23316.9
3	张德林	25	1.57
	刘宏玉
4	黄师平	20	5.2
5	袁李泉	149	9193.79
6	黄才均	39	443.01
7	孙忠	59	266.34
